# Supplementary material for: The Mitotic Checkpoint Complex Requires an Evolutionary Conserved Cassette to Bind and Inhibit Active APC/C
Source: Mol Cell. 2016 Dec 15;64(6):1144–53. doi: 10.1016/j.molcel.2016.11.006 (PMC5179498; doi:10.1016/j.molcel.2016.11.006)
Supplement: Table S1, Related to Figure 4. Search Criteria for Domains Shown in Figure 4 Are Detailed [file mmc2.xlsx]

## Sheet: Hits
Table S1
Entry	Entry name	Status	Protein names	Gene names	Organism	Length	Protein Classification	KEN #1	TPR	D box	ABBA #1	KEN #2	ABBA #2	GLEBS	MAD1	ABBA #3	Kinase Domain
UPI000180CB46	XP_002121830	uniparc	PREDICTED: similar to budding uninhibited by benzimidazoles 1 homolog, beta (S. cerevisiae)		Ciona intestinalis (Transparent sea squirt) (Ascidia intestinalis)	1149	A	TWEVCKENVQPLR	IPR013212	SRRQ-RQALGS-LDGRG-	--STKFKIF--SEDENNE	NQINSKENTTAPS	S-NKPFTICQDVDV--	VGEFQPEEILAAC	KPSSPTVCTKEAMGEIFGMFQKP	TP-VKFDIYED-----	IPR011009
A0A088A7T8	A0A088A7T8_APIME	unreviewed	Uncharacterized protein		Apis mellifera (Honeybee)	1363	A	VIALCKENIQPLR	IPR013212	LFEQ-RQAFSS-LRAIK-	--NSRIQIY--QDDMSS-	EDTIHKENTIKPG	T-KLAFKVHEDQP---	NMDQSMEEVRAQV	LGQSLTVNTKEAMSVVQDMWRSP	ET-SKPYRMPP-----	IPR011009
A9UXA7	A9UXA7_MONBE	unreviewed	Predicted protein	32082	Monosiga brevicollis (Choanoflagellate)	1115	A	EWENIKENAQPLR	IPR013212	DLSQ-RQHLGD-LRANK-	--TGSLQIF--SDNGSAP	QSVTRKENSLAAG	A-GPSLAVLADPVEAG	EEDCTFEELRANM	NCPSPTINTKAAMADIMAMFGAP	PAAGGFQIFCD-----	IPR011009
A0A0D1DQ09	A0A0D1DQ09_USTMA	unreviewed	Chromosome 21, whole genome shotgun sequence	UMAG_11215	Ustilago maydis (strain 521 / FGSC 9021) (Corn smut fungus)	1533	A	KIESQKENVQPLA	IPR013212	TYAD-A-LKAA-MLTAG-	--GRKLNVF--HDQDDQH	VASRNQENLQA-D	P-GSGLAVFRDSDDDN	QFELTLEELIARR	LRMSPTLVTKAAVLEVENMFNGD	KR-NEFAVDENGELVD	IPR011009
Q74Z88	Q74Z88_ASHGO	unreviewed	AGR315Cp	AGOS_AGR315C	Ashbya gossypii (strain ATCC 10895 / CBS 109.51 / FGSC 9923 / NRRL Y-1056) (Yeast) (Eremothecium gossypii)	956	A	ELEAHKENIVPHR	IPR013212	HLPE-P-QSEL-ILGRG-	--KGKMQVF--KDDATGP	KERRNKENKQHSI	SDIEKIPIFSDALGRS	DHEFCIEEILALA	RSPTVTMFSRDAMKEVYSMFNQH	TT-SRFAVYEN-----	IPR011009
D0N461	D0N461_PHYIT	unreviewed	Putative uncharacterized protein	PITG_05364	Phytophthora infestans (strain T30-4) (Potato late blight fungus)	773	A	EWEASKENVMPLK	IPR013212	EVTH-RRALES-LSAYG-	--KPVFVIY--EDPVGHS	MQQQDKENEMTPT	D-ASPLQVFVDDEFSV	GEAISFEESRARA	EQEDMTINTRVALEDINNMFCSP	---LHFSIFED-----
C1MZ92	C1MZ92_MICPC	unreviewed	Predicted protein	MICPUCDRAFT_41253	Micromonas pusilla (strain CCMP1545) (Picoplanktonic green alga)	955	A	TWYTTKENFQPLR	IPR013212	VGSS-R-RFGAGGTGRG-	--DGGLEIY--CDDENGA	IKETKKENSQSTT	P-AETLEIYEDEDLAE	RDDACYEERRAVR	QDPTMTICTKEAWGDIMSMFSGG	ADEDAFAIYED-----
O60566	BUB1B_HUMAN	reviewed	Mitotic checkpoint serine/threonine-protein kinase BUB1 beta (EC 2.7.11.1) (MAD3/BUB1-related protein kinase) (hBUBR1) (Mitotic checkpoint kinase MAD3L) (Protein SSK1)	BUB1B BUBR1 MAD3L SSK1	Homo sapiens (Human)	1050	C	EWELSKENVQPLR	IPR013212	SVPQ-RSTLAE-LKSKG-	--NSRITVF--DENADEA	PMPRAKENELQAG	V-LPSFTPYVEET---	VGEFSFEEIRAEV		-PSVPFSIFDEFLLSE	IPR011009
O76755	O76755_DROME	unreviewed	Mitotic checkpoint control protein kinase BUB1	BubR1 Bub1 CG7838	Drosophila melanogaster (Fruit fly)	1461	C	DFDNAKENIQPLA	IPR013212	LNER-RLALQS-LHGRRQ	--GRNVEVF--NDENSEG	DSACSQENIKEPV	P-DLGFDIHVDEQAMP	QKEYQPEELLAAK and NIEFSPEEYRAYS		-PSVPM--LKSLRFQE	IPR011009
O02053	O02053_CAEEL	unreviewed	Uncharacterized protein	san-1 CELE_ZC328.4 ZC328.4	Caenorhabditis elegans	390	C	DWDRYSENVRPTR	IPR013212	EEET-RKAFTN-LPVIG-	--MQPFEVLSYTDA--DD	ERYAIKE-TTNPS	----------------	FKDLSFEEYAASL		----------------
O59767	MAD3_SCHPO	reviewed	Mitotic spindle checkpoint component mad3	mad3 SPCC1795.01c SPCC895.02	Schizosaccharomyces pombe (strain 972 / ATCC 24843) (Fission yeast)	310	C	VIEQSKENIEPRK	IPR013212	SVNPLQTTFES----T--	--KFKFSVY--SDADGSG	VDQRRKENNISAT	P-LGKFQVHCDEEVS-			----------------
P47074	MAD3_YEAST	reviewed	Spindle assembly checkpoint component MAD3 (Mitotic MAD3 protein)	MAD3 YJL013C J1341	Saccharomyces cerevisiae (strain ATCC 204508 / S288c) (Baker's yeast)	515	C	EIETQKENILPLK	IPR013212	SL------EST-VLGKT-	VNLTKNNVF--VDGEESD	KAERNKENNLRIS	PYDEKLPIFRDSIGRS	RLEFSLEEVLAIS		-SSSSFIS--------
O22806	BUBR1_ARATH	reviewed	Mitotic spindle checkpoint protein BUBR1 (BUB1-related protein 1)	BUBR1 MAD3 At2g33560 F4P9.33	Arabidopsis thaliana (Mouse-ear cress)	395	C	EWELFKENVRPLK	IPR013212	DLPS-R-SFGT-LLSRG-	--KTPFAIY--ADAVSDT	RAERNKENNSLPR	S-ASTFEVFVDEEECT			----------------
O43683	BUB1_HUMAN	reviewed	Mitotic checkpoint serine/threonine-protein kinase BUB1 (hBUB1) (EC 2.7.11.1) (BUB1A)	BUB1 BUB1L	Homo sapiens (Human)	1085	B	-------------	IPR013212	TSEPLHNVQVL-----	NPGNNMACISKNQGS-	------LS-----	VITISKSEYSV-----	ESEFSFEELRAQK	VQPSPTVHTKEALGFIMNMFQAP	LS-SAFHVFED-----	IPR011009
Q9VMS5	Q9VMS5_DROME	unreviewed	Bub1 homologue, isoform A (Bub1 homologue, isoform B) (EC 2.7.11.-) (Bub1 homologue, isoform C) (LD22858p)	Bub1 CG14030 Dmel_CG14030	Drosophila melanogaster (Fruit fly)	1099	B	-----------MR	IPR013212	QHQQHPPQDALQQL--	R----PQPYQQ-----	-------------	----------------	GVEYSPEEILARK		----------------	IPR011009
Q21776	BUB1_CAEEL	reviewed	Mitotic checkpoint serine/threonine-protein kinase bub-1 (EC 2.7.11.1) (Budding uninhibited by benzimidazole 1)	bub-1 R06C7.8	Caenorhabditis elegans	987	B	-----RVAFAPLD		----------------	DRSTSISSNY------	-------------	----------------			ID-EYFGNKEE-----	IPR011009
O94751	BUB1_SCHPO	reviewed	Checkpoint serine/threonine-protein kinase bub1 (EC 2.7.11.1)	bub1 SPCC1322.12c	Schizosaccharomyces pombe (strain 972 / ATCC 24843) (Fission yeast)	1044	B	LTENVLDQNIPET	IPR013212	---DAPYSSPF--PPP	SKPKSFQVFSDASSS-	-------------	----------------	GEERSMEECRAQR	KPPSPTIHTKAALADILDIFNQP	TA-SKAETYKN-----	IPR011009
P41695	BUB1_YEAST	reviewed	Checkpoint serine/threonine-protein kinase BUB1 (EC 2.7.11.1)	BUB1 YGR188C G7542	Saccharomyces cerevisiae (strain ATCC 204508 / S288c) (Baker's yeast)	1021	B	GYES-DKDTFPQS	IPR013212	-----ENQNSVPDS--	--RERLKGRLIYRTA-	KENRANLNSNVGV	----------------	DEEFNTEEILAMI	RSPTVTAFSKDAINEVFSMFNQH	TT-SKFNVFEN-----	IPR011009
F4IVI0	BUB1_ARATH	reviewed	Mitotic checkpoint serine/threonine-protein kinase BUB1 (AtBUB1) (EC 2.7.11.1) (Protein BUDDING UNINHIBITED BY BENZYMIDAZOL 1)	BUB1 At2g20635 F23N11.4	Arabidopsis thaliana (Mouse-ear cress)	525	B	-------------	IPR013212	----------------	----------------	-------------	----------------			----------------	IPR011009
Q9FFG4	Q9FFG4_ARATH	unreviewed	At5g05510 (Mad3/BUB1 homology region 1)	At5g05510	Arabidopsis thaliana (Mouse-ear cress)	471	B	-------------	IPR013212	----------------	QHEPVLNFVDK-A---	AENACHHG-----	INMKEAMNTIN-----		GLVDPTINMKEAMNTINNMFKEP, GLVDPTVNLKEAMEDINNMFGEP and ELFEPTVCTKVALDEINKLFAMP	PA-AGFSILED-----
A = Single Copy Bub1-like protein								KEN		R..L..[ILMVK]	φxφφx[DE]or Kxxφφx[DE]	KEN	φxφφx[DE]or Kxxφφx[DE]	See GLEBS PSSM	See MAD1 PSSM	φxφφx[DE]or Kxxφφx[DE]
B = Duplicated Bub1 protein								.EN		R..F..[ILMVK]		.EN
C = Duplicated BubR1/Mad3 protein																* If K-x-x-φ-φ-x-D/E/N is allowed for the fungal ABBA then Saccharomyces cerevisiae and Ashbya gossypii would be allowed
												Saccharomyces cerevisiae has a flanking KEN box				Several non-aligned consensus matches exist in the extensive disordered region between the MAD1 binding site and the Kinase domain
